# Supplementary material for: Reliability of the accelerometer to control the effects of physical activity in older adults
Source: PLoS One. 2022 Sep 12;17(9):e0274442. doi: 10.1371/journal.pone.0274442 (PMC9467325; doi:10.1371/journal.pone.0274442)
Supplement: S1 Data — (XLSX) [file pone.0274442.s001.xlsx]

## Sheet: exr ctrl group % and min d
Group 1=n78 2=n43	mvp 1 prc	mvpa E prc	Lpa 1 prc	Lpa E prc	sed 1 prc	sed E prc	sedB 1 prc	sedB E prc	freed 1 prc	freed E prc			mvpa 1 min/d	mvpa E	Lpa 1	Lpa E	sed 1	sed E	sedB 1	sedB E	freed 1	Freed E	cpm 1	cpm E
1	0.0356964	0.0331685	0.18839	0.252008	0.775914	0.714824	0.36405	0.297763	0.00643823	0.00211881			33.2667	26.4167	175.567	200.708	723.1	569.312	339.3	237.1	6	1.6875	447	520.6
1	0.0468655	0.0454816	0.254082	0.253048	0.699053	0.701471	0.280781	0.275456	0.00869485	0.00652996			42.15	31.9	228.517	177.483	628.717	492	252.5	193.2	7.82	4.58	622.2	552.6
1	0.0522104	0.0767526	0.145219	0.196638	0.802571	0.726609	0.415838	0.321903	0.036983	0.0499255			46.6515	66.9667	129.758	171.567	717.121	633.967	371.6	280.9	33.0455	43.56	445.8	615.4
1	0.0254694	0.0192185	0.141176	0.172009	0.833354	0.808772	0.409437	0.311014	0.0139797	0			19.2361	16.7222	106.625	149.667	629.403	703.722	309.2	270.6	10.5583	0	343.4	390.9
1	0.0604364	0.0601039	0.205741	0.197492	0.733823	0.742403	0.331442	0.307915	0.0181508	0.0211837			50.5741	51.4762	172.167	169.143	614.074	635.833	277.4	263.7	15.1889	18.1429	671.2	633.9
1	0.0407564	0.0376099	0.189207	0.259947	0.770037	0.702444	0.29699	0.26324	0.0165996	0.00176434			39.3333	35.5278	182.6	245.556	743.15	663.556	286.6	248.7	16.02	1.66667	513.2	615.6
1	0.111188	0.100316	0.165159	0.268909	0.723653	0.630776	0.364011	0.250448	0.0949316	0.0519064			87.1515	85.5833	129.455	229.417	567.212	538.139	285.3	213.7	74.4091	44.2833	772.3	861.4
1	0.0321678	0.0684705	0.175664	0.241695	0.792168	0.689834	0.299748	0.240552	0.011972	0.0148201			28.75	55.3095	157	195.238	708	557.238	267.9	194.3	10.7	11.9714	411.5	689.8
1	0.0426116	0.0627164	0.138086	0.277966	0.819302	0.659317	0.401234	0.192919	0.00923252	0.0171083			37.3333	42.2619	120.981	187.31	717.815	444.286	351.5	130	8.08889	11.5286	430.6	816.9
1	0.0319868	0.0469831	0.217024	0.257917	0.750989	0.6951	0.271533	0.148258	0.0242745	0.016515			25.8667	41.0476	175.5	225.333	607.3	607.286	219.6	129.5	19.63	14.4286	535.4	693.1
1	0.0512617	0.0648081	0.10996	0.191105	0.838779	0.744086	0.561924	0.448715	0.0215575	0.0233128			40.9	47.7222	87.7333	140.722	669.233	547.917	448.3	330.4	17.2	17.1667	421.5	613.8
1	0.0617809	0.0411932	0.146817	0.11252	0.791402	0.846287	0.437	0.553613	0.0480786	0.031595			57.4394	27.0667	136.5	73.9333	735.788	556.067	406.3	363.8	44.7	20.76	544.9	355
1	0.046918	0.0512902	0.11081	0.146169	0.842272	0.802541	0.488923	0.410473	0.0332555	0.0241286			37.5	43.0667	88.5667	122.733	673.2	673.867	390.8	344.7	26.58	20.26	374.6	442.8
1	0.0642822	0.0819695	0.254832	0.263728	0.680887	0.654303	0.325501	0.286018	0.0390018	0.0429328			47.5667	65.8056	188.567	211.722	503.833	525.278	240.9	229.6	28.86	34.4667	766.5	870
1	0.0838079	0.0595976	0.221677	0.309838	0.694515	0.630565	0.255725	0.204463	0.0496789	0.0117271			69.1667	51.6333	182.95	268.433	573.183	546.3	211	177.1	41	10.16	742.8	833.8
1	0.0910644	0.0993392	0.270974	0.383453	0.637961	0.517207	0.23489	0.111148	0.0413384	0.019516			68.4	77.1667	203.533	297.867	479.183	401.767	176.4	86.3	31.05	15.16	859.7	1039.6
1	0.0268115	0.0428711	0.172943	0.161026	0.800246	0.796103	0.375275	0.445262	0.0115363	0.0183864			24.2222	39.0556	156.241	146.694	722.963	725.25	339	405.6	10.4222	16.75	484.6	490.3
1	0.0856219	0.0692435	0.195541	0.207894	0.718837	0.722862	0.394822	0.36751	0.0683837	0.0431915			78.3333	58.9167	178.896	176.889	657.646	615.056	361.2	312.7	62.5625	36.75	777.1	704.1
1	0.0308381	0.0453451	0.186192	0.203519	0.78297	0.751135	0.418588	0.403862	0.0208404	0.034355			26.5167	43.5	160.1	195.238	673.25	720.571	359.9	387.4	17.92	32.9571	425.2	500.8
1	0.0419576	0.0524756	0.171421	0.190257	0.786621	0.757267	0.282505	0.235881	0.0169293	0.0202178			31.55	43.7778	128.9	158.722	591.5	631.75	212.4	196.8	12.73	16.8667	461.9	524.9
1	0.0455342	0.0969593	0.1962	0.179145	0.758266	0.723896	0.427002	0.355559	0.0244547	0.0722547			35.75	80.4762	154.042	148.69	595.333	600.833	335.2	295.1	19.2	59.9714	552.1	721
1	0.0399492	0.0386758	0.264316	0.269676	0.695735	0.691649	0.247067	0.261151	0.00620794	0.00532266			30.8889	34.0476	204.37	237.405	537.944	608.881	191	229.9	4.8	4.68571	675.7	666.4
1	0.0611051	0.079258	0.2059	0.264521	0.732996	0.656221	0.327277	0.24502	0.0360355	0.0343752			52.2273	69.0714	175.985	230.524	626.5	571.881	279.7	213.5	30.8	29.9571	616.7	783.3
1	0.0324713	0.0600575	0.218327	0.3099	0.749201	0.630043	0.259456	0.181814	0.00597706	0.0172595			26.7407	47.5556	179.796	245.389	616.981	498.889	213.7	144	4.92222	13.6667	471.9	705.9
1	0.0582473	0.0859006	0.217075	0.290459	0.724677	0.62364	0.233736	0.189926	0.0304801	0.046805			53.3167	78.3056	198.7	264.778	663.333	568.5	214	173.1	27.9	42.6667	610.8	846.3
1	0.0713251	0.106664	0.152178	0.219692	0.776497	0.673645	0.337084	0.159112	0.0344955	0.0469574			58.2667	67.6	124.317	139.233	634.333	426.933	275.4	100.8	28.18	29.76	555	774.7
1	0.0797999	0.0750555	0.195452	0.267775	0.724747	0.657169	0.271037	0.202758	0.0468834	0.0466017			69.6667	63.8056	170.633	227.639	632.717	558.667	236.6	172.4	40.93	39.6167	616.9	771.4
1	0.0476061	0.0485145	0.166956	0.22213	0.785438	0.729356	0.422368	0.216703	0.0196155	0.0179713			37.9333	43	133.033	196.881	625.85	646.452	336.6	192.1	15.63	15.9286	431.6	491
1	0.0817326	0.116289	0.203969	0.253394	0.714298	0.630318	0.290958	0.105901	0.0649325	0.0711886			66.7407	93.6667	166.556	204.1	583.278	507.7	237.6	85.3	53.0222	57.34	773.8	982.3
1	0.0652817	0.075437	0.220236	0.247131	0.714482	0.677432	0.181383	0.152811	0.0455924	0.0420084			52.95	64.9167	178.633	212.667	579.517	582.958	147.1	131.5	36.98	36.15	701.2	818.7
1	0.0584321	0.0932514	0.247773	0.219788	0.693795	0.686961	0.227195	0.247522	0.0160468	0.0477701			49.75	79.2222	210.958	186.722	590.708	583.611	193.4	210.3	13.6625	40.5833	688	770.8
1	0.0757613	0.0747149	0.248576	0.291908	0.675663	0.633378	0.175581	0.133086	0.0507562	0.0226692			61.6167	58.6667	202.167	229.208	549.517	497.333	142.8	104.5	41.28	17.8	756.4	838.8
1	0.0815724	0.132267	0.251019	0.319927	0.667409	0.547806	0.222678	0.10426	0.0356037	0.0403107			61.7	96.4667	189.867	233.333	504.817	399.533	168.4	76	26.93	29.4	859.5	1276.8
1	0.0443197	0.0544417	0.269386	0.25377	0.686294	0.691787	0.16926	0.133998	0.015	0.028775			27.9583	39.4667	169.938	183.967	432.938	501.5	106.8	97.1	9.4625	20.86	628.7	670.4
1	0.0333382	0.0184675	0.217774	0.189889	0.748888	0.791644	0.312832	0.450975	0.00366623	0			28.4167	16.7667	185.625	172.4	638.333	718.733	266.6	409.4	3.125	0	567.7	445.8
1	0.0770549	0.0829401	0.163001	0.209626	0.759945	0.707434	0.36307	0.306115	0.0633202	0.0578371			69.3333	68.8333	146.667	173.972	683.792	587.111	326.7	254.1	56.975	48	630.5	714.4
1	0.0565272	0.0471866	0.0905297	0.127766	0.852943	0.825047	0.498374	0.357607	0.0361075	0.0182424			46.1481	39.0952	73.9074	105.857	696.333	683.571	406.9	296.3	29.4778	15.1143	409.9	404.7
1	0.0264192	0.0492574	0.170888	0.21102	0.802692	0.739723	0.310769	0.296295	0	0.0158536			20.7292	42.1667	134.083	180.643	629.812	633.238	243.8	253.6	0	13.5714	496.4	642.4
1	0.0579449	0.0322349	0.182782	0.233943	0.759274	0.733823	0.370893	0.244409	0.034214	0.00287811			41.9167	22.4	132.222	162.567	549.25	509.933	268.3	169.8	24.75	2	556.9	595.2
1	0.0540285	0.0628558	0.142225	0.18103	0.803746	0.756114	0.372428	0.250047	0.0289158	0.0244782			49.7222	56.7857	130.889	163.548	739.685	683.095	342.7	225.9	26.6111	22.1143	381.5	485.4
1	0.0165254	0.0322329	0.187647	0.243952	0.795828	0.723814	0.425949	0.306287	0.00251266	0.00928069			13.7292	26.9167	155.896	203.717	661.167	604.433	353.9	255.8	2.0875	7.75	415.4	621.6
1	0.01105	0.0184685	0.239595	0.300342	0.749355	0.68119	0.305933	0.204512	0	0			8.56667	15.5	185.75	252.067	580.95	571.7	237.2	171.6	0	0	498	505.5
1	0.0522163	0.0675347	0.18969	0.175468	0.758094	0.756997	0.429292	0.432665	0.0147298	0.0275369			44.9815	60.2619	163.407	156.571	653.056	675.476	369.8	386.1	12.6889	24.5714	582.9	588.8
1	0.0551819	0.0494748	0.239825	0.243439	0.704994	0.707085	0.178742	0.309207	0.0214444	0.00589181			46.8333	40.1667	203.542	197.639	598.333	574.056	151.7	251	18.2	4.78333	668.9	671.2
1	0.0513372	0.0336807	0.239635	0.246703	0.709029	0.719617	0.193509	0.285356	0.0379063	0.0152276			37.4333	25.9667	174.733	190.2	517	554.8	141.1	220	27.64	11.74	717.8	598.8
1	0.0971881	0.113311	0.186451	0.178629	0.716362	0.70806	0.30378	0.291968	0.0707561	0.0849509			89.1818	99.0476	171.091	156.143	657.348	618.929	278.8	255.2	64.9273	74.2571	852.8	967.7
1	0.0700227	0.0423816	0.218872	0.247392	0.711104	0.710226	0.298487	0.278795	0.0304507	0.00867012			65.1429	41.3056	203.619	241.111	661.548	692.194	277.7	271.7	28.3286	8.45	567.8	539.1
1	0.0675851	0.118715	0.177737	0.172747	0.754678	0.708537	0.313507	0.311508	0.0478649	0.0679481			58.2167	80.8056	153.1	117.583	650.067	482.278	270	212	41.23	46.25	597.9	827.8
1	0.125942	0.119864	0.226316	0.205629	0.647743	0.674507	0.175337	0.263503	0.0550333	0.0476236			107.958	108.604	194	186.312	555.25	611.146	150.3	238.8	47.175	43.15	992.8	983.3
1	0.0801488	0.0599925	0.225481	0.291603	0.69437	0.648405	0.246309	0.245356	0.0523082	0.0250268			70.2917	57.6111	197.75	280.028	608.972	622.667	216	235.6	45.875	24.0333	706.5	742.3
1	0.0574721	0.0941635	0.209101	0.261547	0.733427	0.644289	0.390358	0.228606	0.0294413	0.0640714			43.3148	70.25	157.593	195.125	552.759	480.667	294.2	170.5	22.1889	47.8	570	940.8
1	0.0467322	0.075908	0.220236	0.226352	0.733032	0.69774	0.209043	0.239758	0.0238859	0.0305811			33.4167	62.7	157.483	186.967	524.167	576.333	149.5	198	17.08	25.26	643	782.7
1	0.0402299	0.0659551	0.220418	0.21603	0.739352	0.718015	0.359647	0.236289	0.0192836	0.0204639			36.05	53.5556	197.517	175.417	662.533	583.028	322.3	191.9	17.28	16.6167	482.6	550.8
1	0.0289593	0.0192866	0.145914	0.187262	0.825127	0.793452	0.336071	0.271087	0.00396586	0			22.5556	14.125	113.648	137.146	642.667	581.104	261.8	198.5	3.08889	0	360.3	405.6
1	0.0470506	0.0463959	0.136873	0.137776	0.816076	0.815828	0.240449	0.211969	0.0310458	0.0171213			43.6167	43.0476	126.883	127.833	756.517	756.952	222.9	196.7	28.78	15.8857	434.3	414.1
1	0.0802252	0.0683723	0.182977	0.215979	0.736798	0.715649	0.334349	0.237005	0.0389963	0.0311348			60.6515	51.8571	138.333	163.81	557.03	542.786	252.8	179.8	29.4818	23.6143	650.4	690.5
1	0.022109	0.0417721	0.223862	0.293869	0.754029	0.664359	0.248944	0.181035	0.00418483	0.00199707			18.3148	34.8611	185.444	245.25	624.63	554.444	206.2	151.1	3.46667	1.66667	406.9	681.9
1	0.0804121	0.051952	0.256159	0.297455	0.663428	0.650593	0.135978	0.115767	0.0454755	0.0139816			59.1833	42.9167	188.533	245.722	488.283	537.444	100.1	95.6	33.47	11.55	787	813.6
1	0.112488	0.094846	0.223437	0.259405	0.664075	0.645749	0.201352	0.133808	0.0537465	0.036137			99.8333	86.875	198.3	237.604	589.367	591.479	178.7	122.6	47.7	33.1	979.9	934.4
1	0.0161897	0.0108197	0.207572	0.251984	0.776238	0.737197	0.427446	0.367556	0.00198495	0.00281881			13.05	7.2381	167.317	168.571	625.7	493.167	344.6	245.9	1.6	1.88571	424.5	486.7
1	0.00787263	0.0124755	0.244027	0.295016	0.7481	0.692507	0.259422	0.206647	0	0.00399621			6.5625	10.25	203.417	242.389	623.604	568.972	216.2	169.8	0	3.28333	466.9	592.5
1	0.0314525	0.0430903	0.227422	0.234361	0.741127	0.722548	0.247524	0.27299	0.00495868	0.0168204			25.1905	35.4167	182.143	192.625	593.571	593.875	198.2	224.4	3.97143	13.825	556.6	575.5
1	0.0506057	0.0383699	0.218969	0.26058	0.730426	0.701049	0.318913	0.3188	0.0200972	0.00366922			39.25	29.5417	169.833	200.625	566.521	539.75	247.4	245.5	15.5875	2.825	551.8	564.2
1	0.0184625	0.037593	0.132624	0.158499	0.848914	0.803908	0.534155	0.446413	0.00235326	0.0164139			14.6212	35.2708	105.03	148.708	672.288	754.25	423	418.8	1.86364	15.4	251.2	482.8
1	0.112237	0.066603	0.208535	0.262148	0.679229	0.671249	0.313515	0.324926	0.0734062	0.0224344			96.2407	69.7667	178.815	274.6	582.426	703.133	268.8	340.4	62.9444	23.5	753.2	670.4
1	0.0478474	0.0554221	0.156115	0.170311	0.796037	0.774266	0.431631	0.452578	0.0274607	0.0295184			41.4167	48.7222	135.133	149.722	689.05	680.667	373.6	397.9	23.77	25.95	489.6	545.5
1	0.0497498	0.0703344	0.129829	0.203064	0.820422	0.726602	0.540969	0.320188	0.0328377	0.0372062			34.9667	55.8611	91.25	161.278	576.633	577.083	380.2	254.3	23.08	29.55	494.2	688.4
1	0.0380169	0.0591786	0.103861	0.129762	0.858122	0.811059	0.467036	0.357372	0.0157311	0.0357084			26.5833	41.1667	72.625	90.2667	600.042	564.2	326.6	248.6	11	24.84	364	474.8
1	0.151321	0.137205	0.151949	0.354304	0.696729	0.50849	0.277961	0.0988796	0.115246	0.0504127			110.458	96.9583	110.917	250.375	508.583	359.333	202.9	69.9	84.125	35.625	878.6	1142.8
1	0.050404	0.0691135	0.16879	0.194774	0.780805	0.736112	0.265445	0.216806	0.0283777	0.0343768			43.25	59.4524	144.833	167.548	669.983	633.214	227.8	186.5	24.35	29.5714	503	623.3
1	0.0619004	0.0672482	0.193209	0.240496	0.74489	0.692257	0.170518	0.108363	0.0283641	0.0312205			53	56.1111	165.429	200.667	637.786	577.611	146	90.4	24.2857	26.05	647.2	757.6
1	0.0642093	0.0637038	0.189649	0.29531	0.746141	0.640987	0.190987	0.0741528	0.0458837	0.0100605			55.8485	54.6667	164.955	253.417	648.985	550.056	166.1	63.6	39.9091	8.63333	591.6	782.7
1	0.0838507	0.101608	0.215565	0.226628	0.700585	0.671764	0.173729	0.0686144	0.0121332	0.0212867			67.8125	86.5556	174.333	193.056	566.583	572.25	140.5	58.4	9.8125	18.1333	718.8	800.2
1	0.030057	0.0497155	0.225512	0.240881	0.744431	0.709404	0.369565	0.349832	0.0161563	0.020178			22.2083	37.8611	166.625	183.444	550.042	540.25	273.1	266.4	11.9375	15.3667	493.8	572.4
1	0.0332303	0.0472866	0.276834	0.389455	0.689935	0.563258	0.243731	0.107716	0.00663332	0.0121037			24.8333	38.8333	206.881	319.833	515.595	462.567	182.1	88.5	4.95714	9.94	745.4	934.9
1	0.0184982	0.0306425	0.125042	0.149364	0.856461	0.819992	0.426978	0.42427	0	0.00979197			12.9	20.9667	87.2	102.2	597.267	561.067	297.8	290.3	0	6.7	257.8	363.8
1	0.00344941	0.0331402	0.227871	0.240866	0.768679	0.725993	0.292396	0.228811	0	0.0104516			2.7381	25.3667	180.881	184.367	610.167	555.7	232.1	175.1	0	8	479.9	559.7
1	0.00524033	0.0112892	0.182971	0.241251	0.811789	0.747459	0.320127	0.177975	0	0			3.96667	8.33333	138.5	178.083	614.483	551.75	242.3	131.4	0	0	274.1	402.6
2	0.0382645	0.0448239	0.364547	0.405584	0.597189	0.549593	0.0862079	0.0841198	0.00143844	0.00737425			33.917	38.381	323.125	347.286	529.333	470.595	76.4	72.0286	1.275	6.31429	770.8	826.8
2	0.0458	0.0212813	0.176683	0.206832	0.777518	0.771887	0.439988	0.443121	0.0168117	0.00235562			38.767	16.111	149.55	156.583	658.117	584.361	372.4	335.467	14.23	1.78333	442.9	406.9
2	0.00949069	0.0106629	0.20664	0.182252	0.783869	0.807085	0.339517	0.378043	0	0			7.583	10.857	165.111	185.571	626.333	821.786	271.3	384.929	0	0	501.7	359.9
2	0.0125145	0.0336351	0.183068	0.173394	0.804416	0.792971	0.307276	0.305281	0	0.0038476			8.972	22.292	131.25	114.917	576.722	525.542	220.3	202.325	0	2.55	395.9	429.8
2	0.0204672	0.032774	0.129642	0.151144	0.849891	0.816082	0.516709	0.47527	0.0067747	0.0143147			19.5	28.881	123.515	133.19	809.727	719.143	492.3	418.814	6.45455	12.6143	318.7	396.7
2	0.0116495	0.0111531	0.262067	0.294503	0.726284	0.694344	0.195617	0.21121	0	0			11.212	10.333	252.227	272.857	699.015	643.31	188.3	195.686	0	0	512.2	594.8
2	0.0511944	0.0632668	0.168902	0.155355	0.779904	0.781378	0.407279	0.446743	0.0377114	0.0440274			44.712	51.69	147.515	126.929	681.152	638.405	355.7	365	32.9364	35.9714	513.3	531.8
2	0.0711847	0.0910469	0.137304	0.19106	0.791512	0.717893	0.431805	0.364181	0.043898	0.0401899			54.567	65.762	105.25	138	606.733	518.524	331	263.043	33.65	29.0286	514.5	634.5
2	0.00230585	0.00263655	0.151486	0.139181	0.846207	0.858183	0.375475	0.395119	0	0			2.033	2.271	133.583	119.875	746.2	739.146	331.1	340.312	0	0	347.2	368.6
2	0.0181923	0.0213438	0.232343	0.258611	0.749465	0.720044	0.320386	0.28882	0.00216085	0			14.733	15.75	188.167	190.833	606.967	531.333	259.5	213.125	1.75	0	550.5	624.6
2	0.1059	0.0800558	0.183203	0.246736	0.710897	0.673207	0.284937	0.27687	0.0686409	0.0307414			89.833	65	155.409	200.333	603.045	546.6	241.7	224.8	58.2273	24.96	740.5	743.8
2	0.0620939	0.0472308	0.165098	0.237901	0.772807	0.714868	0.29365	0.146079	0.0486233	0.0133929			51.697	30.417	137.455	153.208	643.409	460.375	244.5	94.075	40.4818	8.625	488.6	559.5
2	0.0879484	0.0800122	0.147939	0.208225	0.764112	0.711763	0.361682	0.24924	0.0747994	0.0224697			72.258	68.929	121.545	179.381	627.788	613.167	297.2	214.714	61.4545	19.3571	586.4	612.8
2	0.0878097	0.0981001	0.220631	0.248041	0.691559	0.653859	0.233192	0.188333	0.0511818	0.0496148			79.306	83.472	199.264	211.056	624.583	556.361	210.6	160.25	46.225	42.2167	778.5	897.2
2	0.0513142	0.0470659	0.169812	0.162207	0.778874	0.790727	0.287907	0.355467	0.00982952	0.0133703			45	44.857	148.917	154.595	683.033	753.619	252.5	338.786	8.62	12.7429	497.7	453.9
2	0.142121	0.155913	0.232282	0.212999	0.625598	0.631089	0.187279	0.194979	0.0622258	0.0771275			113.467	126.286	185.45	172.524	499.467	511.167	149.5	157.929	49.68	62.4714	951.5	979.3
2	0.0115446	0.0202867	0.259006	0.323371	0.729449	0.656343	0.251706	0.211388	0	0			9.444	16.667	211.889	265.667	596.75	539.222	205.9	173.667	0	0	553.1	719.5
2	0.0066778	0.00829701	0.113344	0.238942	0.87998	0.75276	0.625042	0.396179	0	0			4.667	5.792	79.2083	166.792	614.958	525.458	436.8	276.55	0	0	246.8	407.2
2	0.0697798	0.0680013	0.186403	0.225519	0.743817	0.706481	0.389351	0.332071	0.039133	0.0230007			47.967	43.933	128.133	145.7	511.3	456.433	267.6	214.54	26.9	14.86	646.4	635.1
2	0.0741551	0.0929152	0.228383	0.21041	0.697462	0.696676	0.351444	0.382833	0.0201525	0.0420819			59.317	73.967	182.683	167.5	557.9	554.6	281.1	304.76	16.12	33.5	695.4	666
2	0.0760964	0.0666699	0.219947	0.279677	0.703956	0.653653	0.344943	0.262675	0.0502701	0.0463519			63.85	56.958	184.55	238.938	590.667	558.438	289.4	224.412	42.18	39.6	648.3	770.2
2	0.0579861	0.0248456	0.126905	0.303811	0.815109	0.671343	0.421567	0.149449	0.0503023	0			51.591	18.188	112.909	222.396	725.212	491.438	375.1	109.4	44.7545	0	442.5	683.1
2	0.0140617	0.0210432	0.238087	0.316327	0.747851	0.66263	0.247138	0.220229	0	0			12.792	18.452	216.583	277.381	680.306	581.048	224.8	193.114	0	0	456.3	600.2
2	0.0709511	0.0811767	0.235617	0.257891	0.693433	0.660931	0.206149	0.201317	0.0572482	0.0478356			61.472	66.619	204.139	211.643	600.792	542.405	178.6	165.214	49.6	39.2571	735.7	795.2
2	0.0891596	0.112705	0.186041	0.198457	0.7248	0.688839	0.348599	0.321037	0.0717028	0.0622882			73.292	95.976	152.931	169	595.806	586.595	286.6	273.386	58.9417	53.0429	882.9	987.6
2	0.0640549	0.0686745	0.219659	0.251473	0.716287	0.679853	0.317027	0.248055	0.0395828	0.0224734			52.667	55.361	180.606	202.722	588.939	548.056	260.7	199.967	32.5455	18.1167	727.1	815.3
2	0.0628951	0.0537921	0.158397	0.186761	0.778707	0.759447	0.371951	0.330621	0.0316132	0.0227527			49.738	40.333	125.262	140.033	615.81	569.433	294.1	247.9	25	17.06	636.8	656.3
2	0.094856	0.0390245	0.179278	0.143942	0.725867	0.817033	0.312089	0.506664	0.0652138	0.0101783			73.483	33.817	138.883	124.733	562.317	708	241.8	439.05	50.52	8.82	666.6	370
2	0.0736959	0.0416531	0.274822	0.264417	0.651483	0.69393	0.106081	0.368829	0.0422515	0.0265041			61.1	32.021	227.85	203.271	540.133	533.458	88	283.538	35.03	20.375	828.9	600.8
2	0.0199326	0.0750327	0.12565	0.154397	0.854418	0.77057	0.336033	0.461797	0.00462619	0.026028			17.45	65.759	110	135.315	748	675.333	294.2	404.722	4.05	22.8111	333.4	575
2	0.0490966	0.050115	0.178016	0.171068	0.772887	0.778817	0.318059	0.343883	0.0344527	0.0169639			40.4	38.405	146.483	131.095	635.983	596.833	261.7	263.529	28.35	13	464	474
2	0.00485625	0.0381222	0.236036	0.249238	0.759108	0.71264	0.339459	0.284915	0	0.0116869			4.167	33	202.519	215.75	651.315	616.889	291.3	246.633	0	10.1167	408.7	534.4
2	0.0435231	0.0452939	0.157095	0.149075	0.799382	0.805631	0.413013	0.439688	0.028878	0.018711			34.483	34.167	124.467	112.452	633.35	607.714	327.2	331.671	22.88	14.1143	425.2	410.1
2	0.0191457	0.00807125	0.171122	0.141208	0.809732	0.85072	0.289182	0.373268	0.00619903	0			17.45	7.357	155.967	128.714	738.017	775.452	263.6	340.243	5.65	0	325.5	268.3
2	0.0783339	0.0426619	0.325513	0.331681	0.596153	0.625657	0.0999459	0.117981	0.0180232	0			62.717	33.81	260.617	262.857	477.3	495.833	80	93.5	14.43	0	1017.6	852.9
2	0.013494	0.0163515	0.116999	0.173244	0.869507	0.810405	0.380964	0.400997	0	0			10.875	13.306	94.2917	140.972	700.75	659.444	307	326.3	0	0	257.7	370.5
2	0.026136	0.0497329	0.287024	0.304201	0.68684	0.646066	0.270336	0.190199	0	0.00703332			19.604	35.944	215.292	219.861	515.188	466.944	202.8	137.467	0	5.08333	708.3	827.6
2	0.0349702	0.0338621	0.242939	0.245418	0.722091	0.72072	0.361502	0.310618	0.0134751	0.0153777			29.214	26.833	202.952	194.476	603.238	571.119	302	246.143	11.2571	12.1857	550.3	560.8
2	0.00378501	0.0107999	0.127277	0.177223	0.868938	0.811978	0.575049	0.493081	0	0			2.778	8.429	93.4074	138.31	637.704	633.69	422	384.814	0	0	203.1	305.4
2	0.0411344	0.0413785	0.135307	0.11217	0.823559	0.84645	0.421026	0.441151	0.0237476	0.0292027			33.667	36.476	110.742	98.881	674.045	746.167	344.6	388.886	19.4364	25.7429	359.9	321.1
2	0.00439095	0.00427584	0.153263	0.229489	0.842345	0.766236	0.548935	0.362097	0	0			3.803	3.548	132.742	190.405	729.561	635.738	475.4	300.429	0	0	294.6	363.9
2	0.00542235	0.00669147	0.199184	0.194771	0.795393	0.798538	0.423092	0.346005	0	0			4.955	5.694	182	165.75	726.773	679.556	386.6	294.45	0	0	361.7	364.1
2	0.0301774	0.0249564	0.157981	0.156256	0.811842	0.818787	0.553102	0.567727	0	0			25.136	23.083	131.591	144.528	676.227	757.333	460.7	525.117	0	0	365.2	348.8

## Sheet: LoA F1+F2
LoA %	mvp 1 prc	mvpa 2 prc	mvpa Δ prc	mvpa mean	Lpa 1 prc	Lpa 2 prc	Lpa Δ prc	Lpa mean	sed 1 prc	sed 2 prc	sed Δ prc	sed mean	sedB 2 prc	sedB Δ prc	sedB mean	freed 1 prc	freed 2 prc	Freed Δ prc	Freed mean		LoA min/day	mvpa 1	mvpa 2	mvpa Δ	mvpa mean	Lpa 1	Lpa 2	Lpa Δ	Lpa mean	sed 1	sed 2	sed Δ	sed mean	sedB 1	sedB 2	sedB Δ	sedB mean	freed 1	Freed 2	Freed Δ	Freed mean	cpm 1	cpm 2	cpm Δ	cpm mean
	0.0356964	0.0465056	0.0108092	0.041101	0.18839	0.197949	0.00955946	0.19317	0.775914	0.755545	-0.0203693	0.765729	0.328643	-0.0354072	0.547186	0.00643823	0.0120759	0.00563771	0.00925708			33.2667	39.1923	5.92564	36.2295	175.567	166.821	-8.74615	171.194	723.1	636.731	-86.3692	679.915	339.3	277	-62.3	308.15	6	10.1769	4.17692	8.08846	447	523.1	76.1	485.05
	0.0468655	0.0541606	0.00729517	0.050513	0.254082	0.185299	-0.0687822	0.21969	0.699053	0.760541	0.0614872	0.729797	0.34615	0.0653687	0.537973	0.00869485	0.0181406	0.00944576	0.0134177			42.15	40.7037	-1.4463	41.4269	228.517	139.259	-89.2574	183.888	628.717	571.574	-57.1426	600.145	252.5	260.1	7.6	256.3	7.82	13.6333	5.81333	10.7267	622.2	587	-35.2	604.6
	0.0522104	0.0703637	0.0181533	0.061287	0.145219	0.168665	0.023446	0.156942	0.802571	0.760971	-0.0416002	0.781771	0.37891	-0.0369274	0.580341	0.036983	0.0424259	0.00544283	0.0397045			46.6515	59.2917	12.6402	52.9716	129.758	142.125	12.3674	135.941	717.121	641.229	-75.892	679.175	371.6	319.3	-52.3	345.45	33.0455	35.75	2.70455	34.3977	445.8	554.4	108.6	500.1
	0.0254694	0.0186871	-0.00678231	0.0220782	0.141176	0.181566	0.0403904	0.161371	0.833354	0.799747	-0.0336074	0.816551	0.337332	-0.0721057	0.576941	0.0139797	0.00510268	-0.00887698	0.00954117			19.2361	14.6	-4.63611	16.9181	106.625	141.856	35.2306	124.24	629.403	624.833	-4.56944	627.118	309.2	263.6	-45.6	286.4	10.5583	3.98667	-6.57167	7.2725	343.4	407.1	63.7	375.25
	0.0604364	0.0716625	0.0112261	0.0660495	0.205741	0.224769	0.0190289	0.215255	0.733823	0.703568	-0.0302558	0.718696	0.283921	-0.0475208	0.501308	0.0181508	0.0247912	0.00664038	0.021471			50.5741	61.1852	10.6111	55.8796	172.167	191.907	19.7407	182.037	614.074	600.704	-13.3704	607.389	277.4	242.4	-35	259.9	15.1889	21.1667	5.97778	18.1778	671.2	807.9	136.7	739.55
	0.0407564	0.0406454	-0.000110989	0.0407009	0.189207	0.18271	-0.00649639	0.185958	0.770037	0.776645	0.00660727	0.773341	0.289863	-0.00712714	0.531602	0.0165996	0.0120629	-0.00453671	0.0143313			39.3333	38.3444	-0.988889	38.8389	182.6	172.367	-10.2333	177.483	743.15	732.678	-10.4722	737.914	286.6	273.5	-13.1	280.05	16.02	11.38	-4.64	13.7	513.2	504.9	-8.3	509.05
	0.111188	0.118882	0.00769375	0.115035	0.165159	0.169124	0.00396502	0.167141	0.723653	0.711994	-0.0116583	0.717824	0.390341	0.0263308	0.554082	0.0949316	0.0976647	0.00273316	0.0962982			87.1515	91.537	4.38552	89.3443	129.455	130.222	0.767677	129.838	567.212	548.222	-18.9899	557.717	285.3	300.6	15.3	292.95	74.4091	75.2	0.790909	74.8045	772.3	837	64.7	804.65
	0.0321678	0.038551	0.00638317	0.0353594	0.175664	0.196302	0.0206373	0.185983	0.792168	0.765147	-0.0270204	0.778658	0.289236	-0.0105118	0.533947	0.011972	0.00773989	-0.00423214	0.00985596			28.75	32.4583	3.70833	30.6042	157	165.278	8.27778	161.139	708	644.222	-63.7778	676.111	267.9	243.5	-24.4	255.7	10.7	6.51667	-4.18333	8.60833	411.5	494.2	82.7	452.85
	0.0426116	0.0536802	0.0110686	0.0481459	0.138086	0.172168	0.0340821	0.155127	0.819302	0.774151	-0.0451503	0.796727	0.318351	-0.0828829	0.557539	0.00923252	0.017596	0.00836352	0.0134143			37.3333	41.119	3.78571	39.2262	120.981	131.881	10.8995	126.431	717.815	593	-124.815	655.407	351.5	243.9	-107.6	297.7	8.08889	13.4786	5.38968	10.7837	430.6	570	139.4	500.3
	0.0319868	0.044855	0.0128682	0.0384209	0.217024	0.24119	0.0241662	0.229107	0.750989	0.713955	-0.0370337	0.732472	0.227195	-0.0443381	0.479834	0.0242745	0.0233548	-0.000919765	0.0238146			25.8667	38.9881	13.1214	32.4274	175.5	209.643	34.1429	192.571	607.3	620.571	13.2714	613.936	219.6	197.5	-22.1	208.55	19.63	20.3	0.67	19.965	535.4	619.8	84.4	577.6
	0.0512617	0.047424	-0.0038377	0.0493429	0.10996	0.193292	0.0833321	0.151626	0.838779	0.759283	-0.079496	0.799031	0.455228	-0.106696	0.62713	0.0215575	0.0165557	-0.00500181	0.0190566			40.9	37	-3.9	38.95	87.7333	150.806	63.0722	119.269	669.233	592.389	-76.8444	630.811	448.3	355.2	-93.1	401.75	17.2	12.9167	-4.28333	15.0583	421.5	513.3	91.8	467.4
	0.0617809	0.0556783	-0.00610257	0.0587296	0.146817	0.202959	0.0561422	0.174888	0.791402	0.741363	-0.0500393	0.766382	0.285218	-0.151782	0.5258	0.0480786	0.0235345	-0.0245441	0.0358066			57.4394	47.8077	-9.6317	52.6235	136.5	174.269	37.7692	155.385	735.788	636.564	-99.2238	686.176	406.3	244.9	-161.4	325.6	44.7	20.2077	-24.4923	32.4538	544.9	602.2	57.3	573.55
	0.046918	0.0480037	0.00108572	0.0474608	0.11081	0.11632	0.00551059	0.113565	0.842272	0.835676	-0.00659561	0.838974	0.475459	-0.0134637	0.657217	0.0332555	0.0282815	-0.00497402	0.0307685			37.5	40.8214	3.32143	39.1607	88.5667	98.9167	10.35	93.7417	673.2	710.643	37.4429	691.921	390.8	404.3	13.5	397.55	26.58	24.05	-2.53	25.315	374.6	384.4	9.8	379.5
	0.0642822	0.064415	0.000132803	0.0643486	0.254832	0.268577	0.0137454	0.261704	0.680887	0.667009	-0.0138779	0.673948	0.229687	-0.0958148	0.451817	0.0390018	0.0410736	0.00207184	0.0400377			47.5667	44.5	-3.06667	46.0333	188.567	185.542	-3.025	187.054	503.833	460.792	-43.0417	482.313	240.9	158.7	-82.2	199.8	28.86	28.375	-0.485	28.6175	766.5	784.7	18.2	775.6
	0.0838079	0.0936892	0.00988126	0.0887485	0.221677	0.214249	-0.00742792	0.217963	0.694515	0.692061	-0.00245386	0.693288	0.203035	-0.0526902	0.448162	0.0496789	0.0679905	0.0183116	0.0588347			69.1667	76.2708	7.10417	72.7188	182.95	174.417	-8.53333	178.683	573.183	563.396	-9.7875	568.29	211	165.3	-45.7	188.15	41	55.35	14.35	48.175	742.8	758.1	15.3	750.45
	0.0910644	0.0908407	-0.000223677	0.0909525	0.270974	0.279197	0.00822232	0.275085	0.637961	0.629963	-0.00799751	0.633962	0.223891	-0.010999	0.428927	0.0413384	0.040868	-0.000470388	0.0411032			68.4	73.7222	5.32222	71.0611	203.533	226.583	23.05	215.058	479.183	511.25	32.0667	495.217	176.4	181.7	5.3	179.05	31.05	33.1667	2.11667	32.1083	859.7	932	72.3	895.85
	0.0268115	0.0333619	0.00655034	0.0300867	0.172943	0.15495	-0.0179926	0.163946	0.800246	0.811689	0.0114426	0.805968	0.44222	0.0669445	0.624094	0.0115363	0.0124815	0.000945203	0.0120089			24.2222	28.6	4.37778	26.4111	156.241	132.833	-23.4074	144.537	722.963	695.833	-27.1296	709.398	339	379.1	40.1	359.05	10.4222	10.7	0.277778	10.5611	484.6	455.1	-29.5	469.85
	0.0856219	0.0541071	-0.0315148	0.0698645	0.195541	0.216448	0.0209064	0.205994	0.718837	0.729445	0.010608	0.724141	0.352234	-0.0425876	0.538187	0.0683837	0.0357631	-0.0326205	0.0520734			78.3333	46.4167	-31.9167	62.375	178.896	185.683	6.7875	182.29	657.646	625.767	-31.8792	641.706	361.2	302.2	-59	331.7	62.5625	30.68	-31.8825	46.6213	777.1	677.9	-99.2	727.5
	0.0308381	0.0381268	0.00728868	0.0344824	0.186192	0.188469	0.00227718	0.18733	0.78297	0.773404	-0.00956547	0.778187	0.422962	0.00437411	0.600575	0.0208404	0.0245795	0.00373908	0.02271			26.5167	31.6548	5.1381	29.0857	160.1	156.476	-3.62381	158.288	673.25	642.119	-31.131	657.685	359.9	351.2	-8.7	355.55	17.92	20.4071	2.48714	19.1636	425.2	459.4	34.2	442.3
	0.0419576	0.0427721	0.000814539	0.0423648	0.171421	0.186064	0.0146435	0.178743	0.786621	0.771163	-0.0154586	0.778892	0.353767	0.0712613	0.566329	0.0169293	0.0184196	0.00149029	0.0176745			31.55	35.4286	3.87857	33.4893	128.9	154.119	25.219	141.51	591.5	638.762	47.2619	615.131	212.4	293	80.6	252.7	12.73	15.2571	2.52714	13.9936	461.9	502.4	40.5	482.15
	0.0455342	0.0755162	0.029982	0.0605252	0.1962	0.180024	-0.0161764	0.188112	0.758266	0.744459	-0.0138063	0.751363	0.369806	-0.0571962	0.560584	0.0244547	0.0570763	0.0326216	0.0407655			35.75	57.119	21.369	46.4345	154.042	136.167	-17.875	145.104	595.333	563.095	-32.2381	579.214	335.2	279.7	-55.5	307.45	19.2	43.1714	23.9714	31.1857	552.1	642.1	90	597.1
	0.0399492	0.0440268	0.00407759	0.041988	0.264316	0.281784	0.0174671	0.27305	0.695735	0.67419	-0.0215452	0.684962	0.240633	-0.00643476	0.462797	0.00620794	0.0130348	0.00682685	0.00962136			30.8889	38.1154	7.2265	34.5021	204.37	243.949	39.5783	224.16	537.944	583.667	45.7222	560.806	191	208.3	17.3	199.65	4.8	11.2846	6.48462	8.04231	675.7	731.9	56.2	703.8
	0.0611051	0.0643073	0.00320216	0.0627062	0.2059	0.168406	-0.037494	0.187153	0.732996	0.767287	0.0342918	0.750141	0.357696	0.0304189	0.553919	0.0360355	0.0403502	0.00431471	0.0381929			52.2273	56.0256	3.79837	54.1265	175.985	146.718	-29.2669	161.351	626.5	668.474	41.9744	647.487	279.7	311.6	31.9	295.65	30.8	35.1538	4.35385	32.9769	616.7	565.8	-50.9	591.25
	0.0324713	0.0411465	0.00867522	0.0368089	0.218327	0.223827	0.00550036	0.221077	0.749201	0.735027	-0.0141747	0.742114	0.280112	0.0206562	0.511113	0.00597706	0.0135608	0.00758372	0.00976892			26.7407	30.4333	3.69259	28.587	179.796	165.55	-14.2463	172.673	616.981	543.65	-73.3315	580.316	213.7	207.2	-6.5	210.45	4.92222	10.03	5.10778	7.47611	471.9	508.5	36.6	490.2
	0.0582473	0.0579088	-0.000338495	0.0580781	0.217075	0.202062	-0.0150131	0.209569	0.724677	0.740029	0.0153513	0.732353	0.298985	0.0652494	0.515669	0.0304801	0.0276266	-0.00285355	0.0290534			53.3167	50.9778	-2.33889	52.1472	198.7	177.878	-20.8222	188.289	663.333	651.456	-11.8778	657.394	214	263.2	49.2	238.6	27.9	24.32	-3.58	26.11	610.8	580.4	-30.4	595.6
	0.0713251	0.0789675	0.00764242	0.0751463	0.152178	0.184455	0.0322769	0.168316	0.776497	0.736578	-0.0399186	0.756537	0.229319	-0.107766	0.492928	0.0344955	0.0360852	0.0015897	0.0352904			58.2667	57.4444	-0.822222	57.8556	124.317	134.181	9.86389	129.249	634.333	535.819	-98.5139	585.076	275.4	166.8	-108.6	221.1	28.18	26.25	-1.93	27.215	555	631.2	76.2	593.1
	0.0797999	0.0982597	0.0184598	0.0890298	0.195452	0.201601	0.00614875	0.198527	0.724747	0.700139	-0.0246081	0.712443	0.253556	-0.0174812	0.483	0.0468834	0.0689549	0.0220716	0.0579192			69.6667	82.4048	12.7381	76.0357	170.633	169.071	-1.5619	169.852	632.717	587.167	-45.55	609.942	236.6	212.6	-24	224.6	40.93	57.8286	16.8986	49.3793	616.9	707.1	90.2	662
	0.0476061	0.0997999	0.0521938	0.073703	0.166956	0.198671	0.0317146	0.182813	0.785438	0.70153	-0.083908	0.743484	0.369765	-0.0526028	0.556624	0.0196155	0.0641364	0.0445208	0.041876			37.9333	77.5694	39.6361	57.7514	133.033	154.417	21.3833	143.725	625.85	545.264	-80.5861	585.557	336.6	287.4	-49.2	312	15.63	49.85	34.22	32.74	431.6	781.1	349.5	606.35
	0.0817326	0.0815517	-0.000180889	0.0816421	0.203969	0.164218	-0.0397509	0.184093	0.714298	0.754231	0.039933	0.734265	0.366398	0.0754396	0.550331	0.0649325	0.047573	-0.0173595	0.0562527			66.7407	65.0556	-1.68519	65.8981	166.556	131	-35.5556	148.778	583.278	601.667	18.3889	592.472	237.6	292.3	54.7	264.95	53.0222	37.95	-15.0722	45.4861	773.8	706.3	-67.5	740.05
	0.0652817	0.0630099	-0.0022718	0.0641458	0.220236	0.202843	-0.0173932	0.211539	0.714482	0.734147	0.0196647	0.724315	0.192139	0.0107554	0.458227	0.0455924	0.0371446	-0.00844776	0.0413685			52.95	56.4359	3.4859	54.6929	178.633	181.679	3.04615	180.156	579.517	657.551	78.0346	618.534	147.1	172.1	25	159.6	36.98	33.2692	-3.71077	35.1246	701.2	655.2	-46	678.2
	0.0584321	0.070288	0.0118559	0.06436	0.247773	0.230715	-0.0170581	0.239244	0.693795	0.698996	0.00520134	0.696396	0.28163	0.0544353	0.489013	0.0160468	0.0268228	0.010776	0.0214348			49.75	58.0128	8.26282	53.8814	210.958	190.423	-20.5353	200.691	590.708	576.923	-13.7853	583.816	193.4	232.4	39	212.9	13.6625	22.1385	8.47596	17.9005	688	693.6	5.6	690.8
	0.0757613	0.0597743	-0.0159871	0.0677678	0.248576	0.262487	0.0139112	0.255531	0.675663	0.677739	0.00207588	0.676701	0.17685	0.00126901	0.426775	0.0507562	0.0352279	-0.0155283	0.042992			61.6167	49.8333	-11.7833	55.725	202.167	218.833	16.6667	210.5	549.517	565.026	15.509	557.271	142.8	147.4	4.6	145.1	41.28	29.3692	-11.9108	35.3246	756.4	734.6	-21.8	745.5
	0.0815724	0.0818324	0.000259989	0.0817024	0.251019	0.237878	-0.0131407	0.244449	0.667409	0.680289	0.0128803	0.673849	0.161629	-0.0610494	0.417739	0.0356037	0.0403485	0.00474482	0.0379761			61.7	59.7143	-1.98571	60.7071	189.867	173.583	-16.2833	181.725	504.817	496.417	-8.4	500.617	168.4	117.9	-50.5	143.15	26.93	29.4429	2.51286	28.1864	859.5	849	-10.5	854.25
	0.0443197	0.0613672	0.0170475	0.0528434	0.269386	0.259202	-0.0101832	0.264294	0.686294	0.67943	-0.00686394	0.682862	0.16658	-0.00267981	0.424721	0.015	0.0269466	0.0119466	0.0209733			27.9583	47.8958	19.9375	37.9271	169.938	202.302	32.3646	186.12	432.938	530.281	97.3438	481.609	106.8	130	23.2	118.4	9.4625	21.0312	11.5687	15.2469	628.7	724.4	95.7	676.55
	0.0333382	0.0194065	-0.0139318	0.0263723	0.217774	0.145922	-0.071852	0.181848	0.748888	0.834672	0.0857836	0.79178	0.478909	0.166077	0.635344	0.00366623	0.00402142	0.000355198	0.00384383			28.4167	23.3889	-5.02778	25.9028	185.625	175.867	-9.75833	180.746	638.333	1005.96	367.622	822.144	266.6	577.2	310.6	421.9	3.125	4.84667	1.72167	3.98583	567.7	369.7	-198	468.7
	0.0770549	0.0551047	-0.0219502	0.0660798	0.163001	0.178613	0.0156123	0.170807	0.759945	0.766283	0.00633782	0.763114	0.370441	0.00737058	0.566777	0.0633202	0.0368838	-0.0264365	0.050102			69.3333	45.7167	-23.6167	57.525	146.667	148.183	1.51667	147.425	683.792	635.733	-48.0583	659.762	326.7	307.3	-19.4	317	56.975	30.6	-26.375	43.7875	630.5	595.5	-35	613
	0.0565272	0.0526657	-0.00386146	0.0545964	0.0905297	0.0962889	0.00575924	0.0934093	0.852943	0.851046	-0.00189747	0.851994	0.486463	-0.011911	0.669229	0.0361075	0.0363398	0.00023228	0.0362237			46.1481	43.7564	-2.39174	44.9523	73.9074	80	6.09259	76.9537	696.333	707.077	10.7436	701.705	406.9	404.2	-2.7	405.55	29.4778	30.1923	0.71453	29.835	409.9	406.4	-3.5	408.15
	0.0264192	0.0280842	0.00166502	0.0272517	0.170888	0.184713	0.013825	0.177801	0.802692	0.787202	-0.0154903	0.794947	0.340778	0.0300085	0.567863	0	0.00817704	0.00817704	0.00408852			20.7292	24.0417	3.3125	22.3854	134.083	158.125	24.0417	146.104	629.812	673.889	44.0764	651.851	243.8	291.7	47.9	267.75	0	7	7	3.5	496.4	436.7	-59.7	466.55
	0.0579449	0.0313687	-0.0265762	0.0446568	0.182782	0.193796	0.011014	0.188289	0.759274	0.774836	0.0155614	0.767055	0.293369	-0.077524	0.530212	0.034214	0.00663053	-0.0275835	0.0204223			41.9167	20.5152	-21.4015	31.2159	132.222	126.742	-5.4798	129.482	549.25	506.742	-42.5076	527.996	268.3	191.9	-76.4	230.1	24.75	4.33636	-20.4136	14.5432	556.9	490.2	-66.7	523.55
	0.0540285	0.0437101	-0.0103184	0.0488693	0.142225	0.160383	0.0181584	0.151304	0.803746	0.795907	-0.0078396	0.799827	0.370017	-0.00241171	0.584922	0.0289158	0.0144544	-0.0144614	0.0216851			49.7222	36.8929	-12.8294	43.3075	130.889	135.369	4.48016	133.129	739.685	671.774	-67.9114	705.729	342.7	312.3	-30.4	327.5	26.6111	12.2	-14.4111	19.4056	381.5	366.4	-15.1	373.95
	0.0165254	0.0277417	0.0112163	0.0221336	0.187647	0.19391	0.0062622	0.190779	0.795828	0.778349	-0.017479	0.787088	0.366292	-0.0596572	0.57669	0.00251266	0.00916944	0.00665678	0.00584105			13.7292	22.3333	8.60417	18.0312	155.896	156.106	0.210227	156.001	661.167	626.606	-34.5606	643.886	353.9	294.9	-59	324.4	2.0875	7.38182	5.29432	4.73466	415.4	467.2	51.8	441.3
	0.01105	0.020027	0.00897703	0.0155385	0.239595	0.254443	0.0148479	0.247019	0.749355	0.725531	-0.0238241	0.737443	0.251419	-0.0545143	0.494431	0	0	0	0			8.56667	14.35	5.78333	11.4583	185.75	182.317	-3.43333	184.033	580.95	519.867	-61.0833	550.408	237.2	180.2	-57	208.7	0	0	0	0	498	500.7	2.7	499.35
	0.0522163	0.0557545	0.00353815	0.0539854	0.18969	0.175453	-0.0142371	0.182571	0.758094	0.768793	0.0106989	0.763443	0.441748	0.012456	0.602595	0.0147298	0.0171071	0.00237733	0.0159184			44.9815	47.3077	2.32621	46.1446	163.407	148.872	-14.5356	156.14	653.056	652.321	-0.735043	652.688	369.8	374.8	5	372.3	12.6889	14.5154	1.8265	13.6021	582.9	563.5	-19.4	573.2
	0.0551819	0.0798197	0.0246377	0.0675008	0.239825	0.219154	-0.020671	0.22949	0.704994	0.701025	-0.00396871	0.703009	0.287879	0.109137	0.495444	0.0214444	0.0533616	0.0319172	0.037403			46.8333	64.2083	17.375	55.5208	203.542	176.292	-27.25	189.917	598.333	563.917	-34.4167	581.125	151.7	231.6	79.9	191.65	18.2	42.925	24.725	30.5625	668.9	725.8	56.9	697.35
	0.0513372	0.0423428	-0.00899438	0.04684	0.239635	0.190629	-0.0490059	0.215132	0.709029	0.767028	0.0579989	0.738029	0.395336	0.201827	0.566682	0.0379063	0.0186738	-0.0192325	0.0282901			37.4333	29.8485	-7.58485	33.6409	174.733	134.379	-40.3545	154.556	517	540.697	23.697	528.848	141.1	278.7	137.6	209.9	27.64	13.1636	-14.4764	20.4018	717.8	545.8	-172	631.8
	0.0971881	0.0933057	-0.00388242	0.0952469	0.186451	0.169792	-0.0166586	0.178121	0.716362	0.736903	0.020541	0.726632	0.318497	0.0147175	0.522565	0.0707561	0.059478	-0.0112781	0.0651171			89.1818	82.359	-6.82284	85.7704	171.091	149.872	-21.2191	160.481	657.348	650.449	-6.89977	653.899	278.8	281.1	2.3	279.95	64.9273	52.5	-12.4273	58.7136	852.8	833.8	-19	843.3
	0.0700227	0.036832	-0.0331908	0.0534274	0.218872	0.213097	-0.0057755	0.215985	0.711104	0.750072	0.0389675	0.730588	0.293763	-0.00472458	0.512175	0.0304507	0	-0.0304507	0.0152253			65.1429	34.3667	-30.7762	49.7548	203.619	198.833	-4.78571	201.226	661.548	699.867	38.319	680.707	277.7	274.1	-3.6	275.9	28.3286	0	-28.3286	14.1643	567.8	506.7	-61.1	537.25
	0.0675851	0.0963631	0.028778	0.0819741	0.177737	0.151722	-0.0260157	0.16473	0.754678	0.751915	-0.00276298	0.753296	0.347554	0.0340466	0.550425	0.0478649	0.0715896	0.0237247	0.0597272			58.2167	76.4556	18.2389	67.3361	153.1	120.378	-32.7222	136.739	650.067	596.578	-53.4889	623.322	270	275.8	5.8	272.9	41.23	56.8	15.57	49.015	597.9	694.2	96.3	646.05
	0.125942	0.117111	-0.00883095	0.121526	0.226316	0.205535	-0.0207815	0.215926	0.647743	0.677353	0.0296106	0.662548	0.289647	0.11431	0.476098	0.0550333	0.059028	0.00399461	0.0570307			107.958	92.5333	-15.425	100.246	194	162.4	-31.6	178.2	555.25	535.2	-20.05	545.225	150.3	228.9	78.6	189.6	47.175	46.64	-0.535	46.9075	992.8	928.5	-64.3	960.65
	0.0801488	0.0853176	0.00516878	0.0827332	0.225481	0.259894	0.0344127	0.242687	0.69437	0.654789	-0.0395808	0.674579	0.207795	-0.038514	0.441187	0.0523082	0.0525275	0.00021929	0.0524178			70.2917	77.7424	7.45076	74.017	197.75	236.818	39.0682	217.284	608.972	596.652	-12.3207	602.812	216	189.3	-26.7	202.65	45.875	47.8636	1.98864	46.8693	706.5	787.1	80.6	746.8
	0.0574721	0.0663446	0.00887247	0.0619083	0.209101	0.210398	0.00129688	0.20975	0.733427	0.723257	-0.0101697	0.728342	0.353961	-0.0363977	0.541151	0.0294413	0.027892	-0.0015492	0.0286666			43.3148	46.5417	3.22685	44.9282	157.593	147.597	-9.99537	152.595	552.759	507.375	-45.3843	530.067	294.2	248.3	-45.9	271.25	22.1889	19.5667	-2.62222	20.8778	570	594.1	24.1	582.05
	0.0467322	0.0483851	0.00165284	0.0475586	0.220236	0.230188	0.00995211	0.225212	0.733032	0.721427	-0.0116045	0.727229	0.240735	0.0316913	0.483982	0.0238859	0.0180621	-0.00582381	0.020974			33.4167	38.2	4.78333	35.8083	157.483	181.733	24.25	169.608	524.167	569.567	45.4	546.867	149.5	190.1	40.6	169.8	17.08	14.26	-2.82	15.67	643	646.7	3.7	644.85
	0.0402299	0.0296835	-0.0105464	0.0349567	0.220418	0.210218	-0.0102002	0.215318	0.739352	0.760099	0.020747	0.749725	0.367636	0.00798889	0.558681	0.0192836	0.0113627	-0.0079209	0.0153231			36.05	26.2424	-9.80758	31.1462	197.517	185.848	-11.6682	191.683	662.533	671.985	9.45152	667.259	322.3	325	2.7	323.65	17.28	10.0455	-7.23455	13.6627	482.6	473.6	-9	478.1
	0.0289593	0.0181119	-0.0108474	0.0235356	0.145914	0.173267	0.0273532	0.159591	0.825127	0.808621	-0.0165058	0.816874	0.300516	-0.0355548	0.558695	0.00396586	0	-0.00396586	0.00198293			22.5556	14.9167	-7.63889	18.7361	113.648	142.7	29.0519	128.174	642.667	665.967	23.3	654.317	261.8	247.5	-14.3	254.65	3.08889	0	-3.08889	1.54444	360.3	379.9	19.6	370.1
	0.0470506	0.0480339	0.00098336	0.0475422	0.136873	0.142248	0.00537505	0.13956	0.816076	0.809718	-0.0063583	0.812897	0.201517	-0.0389316	0.507207	0.0310458	0.028246	-0.00279984	0.0296459			43.6167	44.0444	0.427778	43.8306	126.883	130.433	3.55	128.658	756.517	742.467	-14.05	749.492	222.9	184.8	-38.1	203.85	28.78	25.9	-2.88	27.34	434.3	460	25.7	447.15
	0.0802252	0.105864	0.0256389	0.0930447	0.182977	0.195325	0.0123484	0.189151	0.736798	0.69881	-0.0379875	0.717804	0.260876	-0.0734726	0.48934	0.0389963	0.0699006	0.0309043	0.0544485			60.6515	90.0476	29.3961	75.3496	138.333	166.143	27.8095	152.238	557.03	594.405	37.3745	575.718	252.8	221.9	-30.9	237.35	29.4818	59.4571	29.9753	44.4695	650.4	764.7	114.3	707.55
	0.022109	0.0572912	0.0351822	0.0397001	0.223862	0.231737	0.0078754	0.227799	0.754029	0.710972	-0.0430576	0.732501	0.195753	-0.0531903	0.464127	0.00418483	0.0178374	0.0136526	0.0110111			18.3148	47.1154	28.8006	32.7151	185.444	190.577	5.13248	188.011	624.63	584.692	-39.9373	604.661	206.2	161	-45.2	183.6	3.46667	14.6692	11.2026	9.06795	406.9	595	188.1	500.95
	0.0804121	0.0652838	-0.0151283	0.072848	0.256159	0.254194	-0.00196576	0.255177	0.663428	0.680522	0.0170933	0.671975	0.10933	-0.0266485	0.390652	0.0454755	0.0200066	-0.0254689	0.0327411			59.1833	52.6667	-6.51667	55.925	188.533	205.067	16.5333	196.8	488.283	549	60.7167	518.642	100.1	88.2	-11.9	94.15	33.47	16.14	-17.33	24.805	787	739.3	-47.7	763.15
	0.112488	0.093222	-0.0192662	0.102855	0.223437	0.232612	0.00917497	0.228024	0.664075	0.674166	0.0100912	0.669121	0.193831	-0.00752122	0.431476	0.0537465	0.0371356	-0.0166109	0.045441			99.8333	77.0667	-22.7667	88.45	198.3	192.3	-6	195.3	589.367	557.333	-32.0333	573.35	178.7	160.2	-18.5	169.45	47.7	30.7	-17	39.2	979.9	870	-109.9	924.95
	0.0161897	0.0130087	-0.00318105	0.0145992	0.207572	0.240027	0.032455	0.223799	0.776238	0.746965	-0.0292736	0.761601	0.348966	-0.0784799	0.555284	0.00198495	0.00209473	0.000109783	0.00203984			13.05	9.75	-3.3	11.4	167.317	179.9	12.5833	173.608	625.7	559.85	-65.85	592.775	344.6	261.6	-83	303.1	1.6	1.57	-0.03	1.585	424.5	484.1	59.6	454.3
	0.00787263	0.00583934	-0.00203329	0.00685599	0.244027	0.266189	0.0221618	0.255108	0.7481	0.727971	-0.020129	0.738036	0.19398	-0.065442	0.466008	0	0	0	0			6.5625	4.1	-2.4625	5.33125	203.417	186.9	-16.5167	195.158	623.604	511.133	-112.471	567.369	216.2	136.2	-80	176.2	0	0	0	0	466.9	486.9	20	476.9
	0.0314525	0.0371925	0.00573993	0.0343225	0.227422	0.214123	-0.0132987	0.220772	0.741127	0.748685	0.00755818	0.744906	0.320044	0.07252	0.532475	0.00495868	0.0124989	0.00754018	0.00872877			25.1905	29.119	3.92857	27.1548	182.143	167.643	-14.5	174.893	593.571	586.167	-7.40476	589.869	198.2	250.6	52.4	224.4	3.97143	9.78571	5.81429	6.87857	556.6	551	-5.6	553.8
	0.0506057	0.0542512	0.00364547	0.0524285	0.218969	0.218551	-0.00041802	0.21876	0.730426	0.727198	-0.00322747	0.728812	0.28473	-0.0341829	0.506771	0.0200972	0.0201799	8.26559e-05	0.0201386			39.25	43.8542	4.60417	41.5521	169.833	176.667	6.83333	173.25	566.521	587.833	21.3125	577.177	247.4	230.2	-17.2	238.8	15.5875	16.3125	0.725	15.95	551.8	556.9	5.1	554.35
	0.0184625	0.0246323	0.00616973	0.0215474	0.132624	0.151321	0.0186967	0.141973	0.848914	0.824047	-0.0248668	0.83648	0.534288	0.000132651	0.685384	0.00235326	0.010652	0.00829877	0.00650264			14.6212	17.5312	2.91004	16.0762	105.03	107.698	2.66761	106.364	672.288	586.49	-85.7983	629.389	423	380.3	-42.7	401.65	1.86364	7.58125	5.71761	4.72244	251.2	343	91.8	297.1
	0.112237	0.110041	-0.00219591	0.111139	0.208535	0.232313	0.0237785	0.220424	0.679229	0.657646	-0.021583	0.668437	0.246727	-0.0667878	0.457582	0.0734062	0.0608346	-0.0125716	0.0671204			96.2407	87.4231	-8.81766	91.8319	178.815	184.564	5.74929	181.689	582.426	522.474	-59.9516	552.45	268.8	196	-72.8	232.4	62.9444	48.3308	-14.6137	55.6376	753.2	823.3	70.1	788.25
	0.0478474	0.0563666	0.0085193	0.052107	0.156115	0.143334	-0.0127812	0.149725	0.796037	0.800299	0.00426155	0.798168	0.473595	0.0419637	0.635882	0.0274607	0.0416361	0.0141754	0.0345484			41.4167	48.9667	7.55	45.1917	135.133	124.517	-10.6167	129.825	689.05	695.233	6.18333	692.142	373.6	411.4	37.8	392.5	23.77	36.17	12.4	29.97	489.6	502.5	12.9	496.05
	0.0497498	0.0570148	0.00726498	0.0533823	0.129829	0.131364	0.00153541	0.130596	0.820422	0.811622	-0.00880006	0.816022	0.514642	-0.0263272	0.665332	0.0328377	0.0319065	-0.000931274	0.0323721			34.9667	44.1923	9.22564	39.5795	91.25	101.821	10.5705	96.5353	576.633	629.09	52.4564	602.862	380.2	398.9	18.7	389.55	23.08	24.7308	1.65077	23.9054	494.2	531	36.8	512.6
	0.0380169	0.0704797	0.0324628	0.0542483	0.103861	0.131676	0.0278147	0.117769	0.858122	0.797845	-0.0602764	0.827984	0.365513	-0.101523	0.596748	0.0157311	0.0577176	0.0419865	0.0367244			26.5833	55.0417	28.4583	40.8125	72.625	102.833	30.2083	87.7292	600.042	623.083	23.0417	611.562	326.6	285.5	-41.1	306.05	11	45.075	34.075	28.0375	364	583.6	219.6	473.8
	0.151321	0.0849945	-0.0663269	0.118158	0.151949	0.196	0.0440503	0.173974	0.696729	0.719006	0.0222776	0.707868	0.327468	0.0495076	0.517668	0.115246	0.0470567	-0.0681896	0.0811514			110.458	60.8333	-49.625	85.6458	110.917	140.283	29.3667	125.6	508.583	514.617	6.03333	511.6	202.9	234.4	31.5	218.65	84.125	33.68	-50.445	58.9025	878.6	682.7	-195.9	780.65
	0.050404	0.0590916	0.00868763	0.0547478	0.16879	0.155605	-0.013185	0.162198	0.780805	0.785303	0.00449742	0.783054	0.34483	0.0793841	0.563942	0.0283777	0.0369231	0.00854533	0.0326504			43.25	51.3194	8.06944	47.2847	144.833	135.139	-9.69444	139.986	669.983	682.014	12.0306	675.999	227.8	299.5	71.7	263.65	24.35	32.0667	7.71667	28.2083	503	509.2	6.2	506.1
	0.0619004	0.0961217	0.0342213	0.079011	0.193209	0.229256	0.0360467	0.211233	0.74489	0.674621	-0.0702689	0.709756	0.084401	-0.0861171	0.397078	0.0283641	0.0598573	0.0314933	0.0441107			53	79.2083	26.2083	66.1042	165.429	188.917	23.4881	177.173	637.786	555.917	-81.869	596.851	146	69.5	-76.5	107.75	24.2857	49.325	25.0393	36.8054	647.2	845.5	198.3	746.35
	0.0642093	0.0611413	-0.00306804	0.0626753	0.189649	0.234313	0.0446636	0.211981	0.746141	0.704546	-0.0415956	0.725343	0.14835	-0.0426366	0.436847	0.0458837	0.0208182	-0.0250655	0.033351			55.8485	51.9833	-3.86515	53.9159	164.955	199.217	34.2621	182.086	648.985	599.017	-49.9682	624.001	166.1	126.1	-40	146.1	39.9091	17.7	-22.2091	28.8045	591.6	653.6	62	622.6
	0.0838507	0.0768815	-0.00696923	0.0803661	0.215565	0.243405	0.0278401	0.229485	0.700585	0.679713	-0.0208718	0.690149	0.132603	-0.0411268	0.411376	0.0121332	0.0149763	0.00284305	0.0135548			67.8125	64.0667	-3.74583	65.9396	174.333	202.833	28.5	188.583	566.583	566.417	-0.166667	566.5	140.5	110.5	-30	125.5	9.8125	12.48	2.6675	11.1463	718.8	755.2	36.4	737
	0.030057	0.0463852	0.0163282	0.0382211	0.225512	0.212216	-0.0132962	0.218864	0.744431	0.7414	-0.00303163	0.742915	0.388365	0.0187995	0.56564	0.0161563	0.0261024	0.00994608	0.0211294			22.2083	33.7639	11.5556	27.9861	166.625	154.472	-12.1528	160.549	550.042	539.667	-10.375	544.854	273.1	282.7	9.6	277.9	11.9375	19	7.0625	15.4688	493.8	550.2	56.4	522
	0.0332303	0.0388982	0.00566787	0.0360642	0.276834	0.240957	-0.035877	0.258896	0.689935	0.720145	0.0302098	0.70504	0.268748	0.0250166	0.486894	0.00663332	0.0057596	-0.000873716	0.00619646			24.8333	25.8889	1.05556	25.3611	206.881	160.37	-46.5106	183.626	515.595	479.296	-36.2989	497.446	182.1	178.9	-3.2	180.5	4.95714	3.83333	-1.12381	4.39524	745.4	712.9	-32.5	729.15
	0.0184982	0.0188458	0.000347652	0.018672	0.125042	0.123343	-0.00169924	0.124192	0.856461	0.85781	0.00134933	0.857136	0.450623	0.0236452	0.653879	0	0.00982583	0.00982583	0.00491291			12.9	12.0833	-0.816667	12.4917	87.2	79.0833	-8.11667	83.1417	597.267	550	-47.2667	573.633	297.8	288.9	-8.9	293.35	0	6.3	6.3	3.15	257.8	278.4	20.6	268.1
	0.00344941	0.0118858	0.00843642	0.00766762	0.227871	0.282579	0.0547076	0.255225	0.768679	0.705536	-0.0631437	0.737107	0.247007	-0.0453891	0.492057	0	0.00262739	0.00262739	0.0013137			2.7381	7.91667	5.17857	5.32738	180.881	188.214	7.33333	184.548	610.167	469.929	-140.238	540.048	232.1	164.5	-67.6	198.3	0	1.75	1.75	0.875	479.9	547.2	67.3	513.55
	0.00524033	0.014267	0.00902669	0.00975367	0.182971	0.182112	-0.000859441	0.182541	0.811789	0.803621	-0.00816725	0.807705	0.308194	-0.0119331	0.557949	0	0.00269634	0.00269634	0.00134817			3.96667	10.9	6.93333	7.43333	138.5	139.133	0.633333	138.817	614.483	613.967	-0.516667	614.225	242.3	235.5	-6.8	238.9	0	2.06	2.06	1.03	274.1	346.2	72.1	310.15

## Sheet: Exerc.gr
Sex 1-M, 2-F	agegroup 1=65-69 2=70-74 3= 75-80	MVPA-F1-min/d-->	MVPA-F2	MVPA-E	LPA-F1	LPA-F2	LPA-E	SED-tot-F1	SED-tot-F2	SED-tot-E	SED-b-F1	SED-b-F2	SED-b-E	Freedson-b-F1	Freedson-b- F2	Freedson-b-E	VM (cpm)-F1	VM (cpm)-F2	VM (cpm)-E		MVPA-%-F1	MVPA-%-F2	MVPA-%-E	LPA-%-F1	LPA-%-F2	LPA-%-E	SED-tot-%-F1	SED-tot-%-F2	SED-tot-%-E	SED-b-%-F1	SED-b-%-F2	SED-b-%-E	Freedson-b-%-F1	Freedson-b-%-F2	Freedson-b-%-F3
1	1	33.267	39.2	26.417	175.567	166.821	200.708	723.1	636.731	569.313	339.3	277	237.1	6	10.177	1.688	447	523.1	520.6		0.0357	0.0465	0.0332	0.1884	0.1979	0.252	0.7759	0.7555	0.7148	0.364	0.3286	0.2978	0.0064	0.0121	0.0021
1	1	42.15	40.7	31.9	228.517	139.259	177.483	628.717	571.574	492	252.5	260.1	193.2	7.82	13.633	4.58	622.2	587	552.6		0.0469	0.0542	0.0455	0.2541	0.1853	0.253	0.6991	0.7605	0.7015	0.2808	0.3462	0.2755	0.0087	0.0181	0.0065
1	1	46.652	59.3	66.967	129.758	142.125	171.567	717.121	641.229	633.967	371.6	319.3	280.9	33.045	35.75	43.56	445.8	554.4	615.4		0.0522	0.0704	0.0768	0.1452	0.1687	0.1966	0.8026	0.761	0.7266	0.4158	0.3789	0.3219	0.037	0.0424	0.0499
1	1	19.236	14.6	16.722	106.625	141.856	149.667	629.403	624.833	703.722	309.2	263.6	270.6	10.558	3.987	0	343.4	407.1	390.9		0.0255	0.0187	0.0192	0.1412	0.1816	0.172	0.8334	0.7997	0.8088	0.4094	0.3373	0.311	0.014	0.0051	0
1	1	50.574	61.2	51.476	172.167	191.907	169.143	614.074	600.704	635.833	277.4	242.4	263.7	15.189	21.167	18.143	671.2	807.9	633.9		0.0604	0.0717	0.0601	0.2057	0.2248	0.1975	0.7338	0.7036	0.7424	0.3314	0.2839	0.3079	0.0182	0.0248	0.0212
1	1	39.333	38.3	35.528	182.6	172.367	245.556	743.15	732.678	663.556	286.6	273.5	248.7	16.02	11.38	1.667	513.2	504.9	615.6		0.0408	0.0406	0.0376	0.1892	0.1827	0.2599	0.77	0.7766	0.7024	0.297	0.2899	0.2632	0.0166	0.0121	0.0018
1	1	87.152	91.5	85.583	129.455	130.222	229.417	567.212	548.222	538.139	285.3	300.6	213.7	74.409	75.2	44.283	772.3	837	861.4		0.1112	0.1189	0.1003	0.1652	0.1691	0.2689	0.7237	0.712	0.6308	0.364	0.3903	0.2504	0.0949	0.0977	0.0519
1	1	28.75	32.5	55.31	157	165.278	195.238	708	644.222	557.238	267.9	243.5	194.3	10.7	6.517	11.971	411.5	494.2	689.8		0.0322	0.0386	0.0685	0.1757	0.1963	0.2417	0.7922	0.7651	0.6898	0.2997	0.2892	0.2406	0.012	0.0077	0.0148
1	1	37.333	41.1	42.262	120.981	131.881	187.31	717.815	593	444.286	351.5	243.9	130	8.089	13.479	11.529	430.6	570	816.9		0.0426	0.0537	0.0627	0.1381	0.1722	0.278	0.8193	0.7742	0.6593	0.4012	0.3184	0.1929	0.0092	0.0176	0.0171
1	1	25.867	39	41.048	175.5	209.643	225.333	607.3	620.571	607.286	219.6	197.5	129.5	19.63	20.3	14.429	535.4	619.8	693.1		0.032	0.0449	0.047	0.217	0.2412	0.2579	0.751	0.714	0.6951	0.2715	0.2272	0.1483	0.0243	0.0234	0.0165
1	1	40.9	37	47.722	87.733	150.806	140.722	669.233	592.389	547.917	448.3	355.2	330.4	17.2	12.917	17.167	421.5	513.3	613.8		0.0513	0.0474	0.0648	0.11	0.1933	0.1911	0.8388	0.7593	0.7441	0.5619	0.4552	0.4487	0.0216	0.0166	0.0233
1	1	57.439	47.8	27.067	136.5	174.269	73.933	735.788	636.564	556.067	406.3	244.9	363.8	44.7	20.208	20.76	544.9	602.2	355		0.0618	0.0557	0.0412	0.1468	0.203	0.1125	0.7914	0.7414	0.8463	0.437	0.2852	0.5536	0.0481	0.0235	0.0316
1	1	37.5	40.8	43.067	88.567	98.917	122.733	673.2	710.643	673.867	390.8	404.3	344.7	26.58	24.05	20.26	374.6	384.4	442.8		0.0469	0.048	0.0513	0.1108	0.1163	0.1462	0.8423	0.8357	0.8025	0.4889	0.4755	0.4105	0.0333	0.0283	0.0241
1	1	47.567	44.5	65.806	188.567	185.542	211.722	503.833	460.792	525.278	240.9	158.7	229.6	28.86	28.375	34.467	766.5	784.7	870		0.0643	0.0644	0.082	0.2548	0.2686	0.2637	0.6809	0.667	0.6543	0.3255	0.2297	0.286	0.039	0.0411	0.0429
1	1	69.167	76.3	51.633	182.95	174.417	268.433	573.183	563.396	546.3	211	165.3	177.1	41	55.35	10.16	742.8	758.1	833.8		0.0838	0.0937	0.0596	0.2217	0.2142	0.3098	0.6945	0.6921	0.6306	0.2557	0.203	0.2045	0.0497	0.068	0.0117
1	1	68.4	73.7	77.167	203.533	226.583	297.867	479.183	511.25	401.767	176.4	181.7	86.3	31.05	33.167	15.16	859.7	932	1039.6		0.0911	0.0908	0.0993	0.271	0.2792	0.3835	0.638	0.63	0.5172	0.2349	0.2239	0.1111	0.0413	0.0409	0.0195
2	1	24.222	28.6	39.056	156.241	132.833	146.694	722.963	695.833	725.25	339	379.1	405.6	10.422	10.7	16.75	484.6	455.1	490.3		0.0268	0.0334	0.0429	0.1729	0.1549	0.161	0.8002	0.8117	0.7961	0.3753	0.4422	0.4453	0.0115	0.0125	0.0184
2	1	78.333	46.4	58.917	178.896	185.683	176.889	657.646	625.767	615.056	361.2	302.2	312.7	62.563	30.68	36.75	777.1	677.9	704.1		0.0856	0.0541	0.0692	0.1955	0.2164	0.2079	0.7188	0.7294	0.7229	0.3948	0.3522	0.3675	0.0684	0.0358	0.0432
2	1	26.517	31.7	43.5	160.1	156.476	195.238	673.25	642.119	720.571	359.9	351.2	387.4	17.92	20.407	32.957	425.2	459.4	500.8		0.0308	0.0381	0.0453	0.1862	0.1885	0.2035	0.783	0.7734	0.7511	0.4186	0.423	0.4039	0.0208	0.0246	0.0344
2	1	31.55	35.4	43.778	128.9	154.119	158.722	591.5	638.762	631.75	212.4	293	196.8	12.73	15.257	16.867	461.9	502.4	524.9		0.042	0.0428	0.0525	0.1714	0.1861	0.1903	0.7866	0.7712	0.7573	0.2825	0.3538	0.2359	0.0169	0.0184	0.0202
2	1	35.75	57.1	80.476	154.042	136.167	148.69	595.333	563.095	600.833	335.2	279.7	295.1	19.2	43.171	59.971	552.1	642.1	721		0.0455	0.0755	0.097	0.1962	0.18	0.1791	0.7583	0.7445	0.7239	0.427	0.3698	0.3556	0.0245	0.0571	0.0723
2	1	30.889	38.1	34.048	204.37	243.949	237.405	537.944	583.667	608.881	191	208.3	229.9	4.8	11.285	4.686	675.7	731.9	666.4		0.0399	0.044	0.0387	0.2643	0.2818	0.2697	0.6957	0.6742	0.6916	0.2471	0.2406	0.2612	0.0062	0.013	0.0053
2	1	52.227	56	69.071	175.985	146.718	230.524	626.5	668.474	571.881	279.7	311.6	213.5	30.8	35.154	29.957	616.7	565.8	783.3		0.0611	0.0643	0.0793	0.2059	0.1684	0.2645	0.733	0.7673	0.6562	0.3273	0.3577	0.245	0.036	0.0404	0.0344
2	1	26.741	30.4	47.556	179.796	165.55	245.389	616.981	543.65	498.889	213.7	207.2	144	4.922	10.03	13.667	471.9	508.5	705.9		0.0325	0.0411	0.0601	0.2183	0.2238	0.3099	0.7492	0.735	0.63	0.2595	0.2801	0.1818	0.006	0.0136	0.0173
2	1	53.317	51	78.306	198.7	177.878	264.778	663.333	651.456	568.5	214	263.2	173.1	27.9	24.32	42.667	610.8	580.4	846.3		0.0582	0.0579	0.0859	0.2171	0.2021	0.2905	0.7247	0.74	0.6236	0.2337	0.299	0.1899	0.0305	0.0276	0.0468
2	1	58.267	57.4	67.6	124.317	134.181	139.233	634.333	535.819	426.933	275.4	166.8	100.8	28.18	26.25	29.76	555	631.2	774.7		0.0713	0.079	0.1067	0.1522	0.1845	0.2197	0.7765	0.7366	0.6736	0.3371	0.2293	0.1591	0.0345	0.0361	0.047
2	1	69.667	82.4	63.806	170.633	169.071	227.639	632.717	587.167	558.667	236.6	212.6	172.4	40.93	57.829	39.617	616.9	707.1	771.4		0.0798	0.0983	0.0751	0.1955	0.2016	0.2678	0.7247	0.7001	0.6572	0.271	0.2536	0.2028	0.0469	0.069	0.0466
2	1	37.933	77.6	43	133.033	154.417	196.881	625.85	545.264	646.452	336.6	287.4	192.1	15.63	49.85	15.929	431.6	781.1	491		0.0476	0.0998	0.0485	0.167	0.1987	0.2221	0.7854	0.7015	0.7294	0.4224	0.3698	0.2167	0.0196	0.0641	0.018
2	1	66.741	65.1	93.667	166.556	131	204.1	583.278	601.667	507.7	237.6	292.3	85.3	53.022	37.95	57.34	773.8	706.3	982.3		0.0817	0.0816	0.1163	0.204	0.1642	0.2534	0.7143	0.7542	0.6303	0.291	0.3664	0.1059	0.0649	0.0476	0.0712
2	1	52.95	56.4	64.917	178.633	181.679	212.667	579.517	657.551	582.958	147.1	172.1	131.5	36.98	33.269	36.15	701.2	655.2	818.7		0.0653	0.063	0.0754	0.2202	0.2028	0.2471	0.7145	0.7341	0.6774	0.1814	0.1921	0.1528	0.0456	0.0371	0.042
2	1	49.75	58	79.222	210.958	190.423	186.722	590.708	576.923	583.611	193.4	232.4	210.3	13.663	22.138	40.583	688	693.6	770.8		0.0584	0.0703	0.0933	0.2478	0.2307	0.2198	0.6938	0.699	0.687	0.2272	0.2816	0.2475	0.016	0.0268	0.0478
2	1	61.617	49.8	58.667	202.167	218.833	229.208	549.517	565.026	497.333	142.8	147.4	104.5	41.28	29.369	17.8	756.4	734.6	838.8		0.0758	0.0598	0.0747	0.2486	0.2625	0.2919	0.6757	0.6777	0.6334	0.1756	0.1768	0.1331	0.0508	0.0352	0.0227
2	1	61.7	59.7	96.467	189.867	173.583	233.333	504.817	496.417	399.533	168.4	117.9	76	26.93	29.443	29.4	859.5	849	1276.8		0.0816	0.0818	0.1323	0.251	0.2379	0.3199	0.6674	0.6803	0.5478	0.2227	0.1616	0.1043	0.0356	0.0403	0.0403
2	1	27.958	47.9	39.467	169.938	202.302	183.967	432.938	530.281	501.5	106.8	130	97.1	9.463	21.031	20.86	628.7	724.4	670.4		0.0443	0.0614	0.0544	0.2694	0.2592	0.2538	0.6863	0.6794	0.6918	0.1693	0.1666	0.134	0.015	0.0269	0.0288
1	2	28.417	23.4	16.767	185.625	175.867	172.4	638.333	1005.96	718.733	266.6	577.2	409.4	3.125	4.847	0	567.7	369.7	445.8		0.0333	0.0194	0.0185	0.2178	0.1459	0.1899	0.7489	0.8347	0.7916	0.3128	0.4789	0.451	0.0037	0.004	0
1	2	69.333	45.7	68.833	146.667	148.183	173.972	683.792	635.733	587.111	326.7	307.3	254.1	56.975	30.6	48	630.5	595.5	714.4		0.0771	0.0551	0.0829	0.163	0.1786	0.2096	0.7599	0.7663	0.7074	0.3631	0.3704	0.3061	0.0633	0.0369	0.0578
1	2	46.148	43.8	39.095	73.907	80	105.857	696.333	707.077	683.571	406.9	404.2	296.3	29.478	30.192	15.114	409.9	406.4	404.7		0.0565	0.0527	0.0472	0.0905	0.0963	0.1278	0.8529	0.851	0.825	0.4984	0.4865	0.3576	0.0361	0.0363	0.0182
1	2	20.729	24	42.167	134.083	158.125	180.643	629.813	673.889	633.238	243.8	291.7	253.6	0	7	13.571	496.4	436.7	642.4		0.0264	0.0281	0.0493	0.1709	0.1847	0.211	0.8027	0.7872	0.7397	0.3108	0.3408	0.2963	0	0.0082	0.0159
1	2	41.917	20.5	22.4	132.222	126.742	162.567	549.25	506.742	509.933	268.3	191.9	169.8	24.75	4.336	2	556.9	490.2	595.2		0.0579	0.0314	0.0322	0.1828	0.1938	0.2339	0.7593	0.7748	0.7338	0.3709	0.2934	0.2444	0.0342	0.0066	0.0029
1	2	49.722	36.9	56.786	130.889	135.369	163.548	739.685	671.774	683.095	342.7	312.3	225.9	26.611	12.2	22.114	381.5	366.4	485.4		0.054	0.0437	0.0629	0.1422	0.1604	0.181	0.8037	0.7959	0.7561	0.3724	0.37	0.25	0.0289	0.0145	0.0245
1	2	13.729	22.3	26.917	155.896	156.106	203.717	661.167	626.606	604.433	353.9	294.9	255.8	2.088	7.382	7.75	415.4	467.2	621.6		0.0165	0.0277	0.0322	0.1876	0.1939	0.244	0.7958	0.7783	0.7238	0.4259	0.3663	0.3063	0.0025	0.0092	0.0093
1	2	8.567	14.4	15.5	185.75	182.317	252.067	580.95	519.867	571.7	237.2	180.2	171.6	0	0	0	498	500.7	505.5		0.011	0.02	0.0185	0.2396	0.2544	0.3003	0.7494	0.7255	0.6812	0.3059	0.2514	0.2045	0	0	0
2	2	44.981	47.3	60.262	163.407	148.872	156.571	653.056	652.321	675.476	369.8	374.8	386.1	12.689	14.515	24.571	582.9	563.5	588.8		0.0522	0.0558	0.0675	0.1897	0.1755	0.1755	0.7581	0.7688	0.757	0.4293	0.4417	0.4327	0.0147	0.0171	0.0275
2	2	46.833	64.2	40.167	203.542	176.292	197.639	598.333	563.917	574.056	151.7	231.6	251	18.2	42.925	4.783	668.9	725.8	671.2		0.0552	0.0798	0.0495	0.2398	0.2192	0.2434	0.705	0.701	0.7071	0.1787	0.2879	0.3092	0.0214	0.0534	0.0059
2	2	37.433	29.8	25.967	174.733	134.379	190.2	517	540.697	554.8	141.1	278.7	220	27.64	13.164	11.74	717.8	545.8	598.8		0.0513	0.0423	0.0337	0.2396	0.1906	0.2467	0.709	0.767	0.7196	0.1935	0.3953	0.2854	0.0379	0.0187	0.0152
2	2	89.182	82.4	99.048	171.091	149.872	156.143	657.348	650.449	618.929	278.8	281.1	255.2	64.927	52.5	74.257	852.8	833.8	967.7		0.0972	0.0933	0.1133	0.1865	0.1698	0.1786	0.7164	0.7369	0.7081	0.3038	0.3185	0.292	0.0708	0.0595	0.085
2	2	65.143	34.4	41.306	203.619	198.833	241.111	661.548	699.867	692.194	277.7	274.1	271.7	28.329	0	8.45	567.8	506.7	539.1		0.07	0.0368	0.0424	0.2189	0.2131	0.2474	0.7111	0.7501	0.7102	0.2985	0.2938	0.2788	0.0305	0	0.0087
2	2	58.217	76.5	80.806	153.1	120.378	117.583	650.067	596.578	482.278	270	275.8	212	41.23	56.8	46.25	597.9	694.2	827.8		0.0676	0.0964	0.1187	0.1777	0.1517	0.1727	0.7547	0.7519	0.7085	0.3135	0.3476	0.3115	0.0479	0.0716	0.0679
2	2	107.958	92.5	108.604	194	162.4	186.313	555.25	535.2	611.146	150.3	228.9	238.8	47.175	46.64	43.15	992.8	928.5	983.3		0.1259	0.1171	0.1199	0.2263	0.2055	0.2056	0.6477	0.6774	0.6745	0.1753	0.2896	0.2635	0.055	0.059	0.0476
2	2	70.292	77.7	57.611	197.75	236.818	280.028	608.972	596.652	622.667	216	189.3	235.6	45.875	47.864	24.033	706.5	787.1	742.3		0.0801	0.0853	0.06	0.2255	0.2599	0.2916	0.6944	0.6548	0.6484	0.2463	0.2078	0.2454	0.0523	0.0525	0.025
2	2	43.315	46.5	70.25	157.593	147.597	195.125	552.759	507.375	480.667	294.2	248.3	170.5	22.189	19.567	47.8	570	594.1	940.8		0.0575	0.0663	0.0942	0.2091	0.2104	0.2615	0.7334	0.7233	0.6443	0.3904	0.354	0.2286	0.0294	0.0279	0.0641
2	2	33.417	38.2	62.7	157.483	181.733	186.967	524.167	569.567	576.333	149.5	190.1	198	17.08	14.26	25.26	643	646.7	782.7		0.0467	0.0484	0.0759	0.2202	0.2302	0.2264	0.733	0.7214	0.6977	0.209	0.2407	0.2398	0.0239	0.0181	0.0306
2	2	36.05	26.2	53.556	197.517	185.848	175.417	662.533	671.985	583.028	322.3	325	191.9	17.28	10.045	16.617	482.6	473.6	550.8		0.0402	0.0297	0.066	0.2204	0.2102	0.216	0.7394	0.7601	0.718	0.3596	0.3676	0.2363	0.0193	0.0114	0.0205
2	2	22.556	14.9	14.125	113.648	142.7	137.146	642.667	665.967	581.104	261.8	247.5	198.5	3.089	0	0	360.3	379.9	405.6		0.029	0.0181	0.0193	0.1459	0.1733	0.1873	0.8251	0.8086	0.7935	0.3361	0.3005	0.2711	0.004	0	0
2	2	43.617	44	43.048	126.883	130.433	127.833	756.517	742.467	756.952	222.9	184.8	196.7	28.78	25.9	15.886	434.3	460	414.1		0.0471	0.048	0.0464	0.1369	0.1422	0.1378	0.8161	0.8097	0.8158	0.2404	0.2015	0.212	0.031	0.0282	0.0171
2	2	60.652	90	51.857	138.333	166.143	163.81	557.03	594.405	542.786	252.8	221.9	179.8	29.482	59.457	23.614	650.4	764.7	690.5		0.0802	0.1059	0.0684	0.183	0.1953	0.216	0.7368	0.6988	0.7156	0.3343	0.2609	0.237	0.039	0.0699	0.0311
2	2	18.315	47.1	34.861	185.444	190.577	245.25	624.63	584.692	554.444	206.2	161	151.1	3.467	14.669	1.667	406.9	595	681.9		0.0221	0.0573	0.0418	0.2239	0.2317	0.2939	0.754	0.711	0.6644	0.2489	0.1958	0.181	0.0042	0.0178	0.002
2	2	59.183	52.7	42.917	188.533	205.067	245.722	488.283	549	537.444	100.1	88.2	95.6	33.47	16.14	11.55	787	739.3	813.6		0.0804	0.0653	0.052	0.2562	0.2542	0.2975	0.6634	0.6805	0.6506	0.136	0.1093	0.1158	0.0455	0.02	0.014
2	2	99.833	77.1	86.875	198.3	192.3	237.604	589.367	557.333	591.479	178.7	160.2	122.6	47.7	30.7	33.1	979.9	870	934.4		0.1125	0.0932	0.0948	0.2234	0.2326	0.2594	0.6641	0.6742	0.6457	0.2014	0.1938	0.1338	0.0537	0.0371	0.0361
2	2	13.05	9.8	7.238	167.317	179.9	168.571	625.7	559.85	493.167	344.6	261.6	245.9	1.6	1.57	1.886	424.5	484.1	486.7		0.0162	0.013	0.0108	0.2076	0.24	0.252	0.7762	0.747	0.7372	0.4274	0.349	0.3676	0.002	0.0021	0.0028
2	2	6.563	4.1	10.25	203.417	186.9	242.389	623.604	511.133	568.972	216.2	136.2	169.8	0	0	3.283	466.9	486.9	592.5		0.0079	0.0058	0.0125	0.244	0.2662	0.295	0.7481	0.728	0.6925	0.2594	0.194	0.2066	0	0	0.004
2	2	25.19	29.1	35.417	182.143	167.643	192.625	593.571	586.167	593.875	198.2	250.6	224.4	3.971	9.786	13.825	556.6	551	575.5		0.0315	0.0372	0.0431	0.2274	0.2141	0.2344	0.7411	0.7487	0.7225	0.2475	0.32	0.273	0.005	0.0125	0.0168
2	2	39.25	43.9	29.542	169.833	176.667	200.625	566.521	587.833	539.75	247.4	230.2	245.5	15.588	16.313	2.825	551.8	556.9	564.2		0.0506	0.0543	0.0384	0.219	0.2186	0.2606	0.7304	0.7272	0.701	0.3189	0.2847	0.3188	0.0201	0.0202	0.0037
1	3	14.621	17.5	35.271	105.03	107.698	148.708	672.288	586.49	754.25	423	380.3	418.8	1.864	7.581	15.4	251.2	343	482.8		0.0185	0.0246	0.0376	0.1326	0.1513	0.1585	0.8489	0.824	0.8039	0.5342	0.5343	0.4464	0.0024	0.0107	0.0164
1	3	96.241	87.4	69.767	178.815	184.564	274.6	582.426	522.474	703.133	268.8	196	340.4	62.944	48.331	23.5	753.2	823.3	670.4		0.1122	0.11	0.0666	0.2085	0.2323	0.2621	0.6792	0.6576	0.6712	0.3135	0.2467	0.3249	0.0734	0.0608	0.0224
1	3	41.417	49	48.722	135.133	124.517	149.722	689.05	695.233	680.667	373.6	411.4	397.9	23.77	36.17	25.95	489.6	502.5	545.5		0.0478	0.0564	0.0554	0.1561	0.1433	0.1703	0.796	0.8003	0.7743	0.4316	0.4736	0.4526	0.0275	0.0416	0.0295
1	3	34.967	44.2	55.861	91.25	101.821	161.278	576.633	629.09	577.083	380.2	398.9	254.3	23.08	24.731	29.55	494.2	531	688.4		0.0497	0.057	0.0703	0.1298	0.1314	0.2031	0.8204	0.8116	0.7266	0.541	0.5146	0.3202	0.0328	0.0319	0.0372
1	3	26.583	55	41.167	72.625	102.833	90.267	600.042	623.083	564.2	326.6	285.5	248.6	11	45.075	24.84	364	583.6	474.8		0.038	0.0705	0.0592	0.1039	0.1317	0.1298	0.8581	0.7978	0.8111	0.467	0.3655	0.3574	0.0157	0.0577	0.0357
1	3	110.458	60.8	96.958	110.917	140.283	250.375	508.583	514.617	359.333	202.9	234.4	69.9	84.125	33.68	35.625	878.6	682.7	1142.8		0.1513	0.085	0.1372	0.1519	0.196	0.3543	0.6967	0.719	0.5085	0.278	0.3275	0.0989	0.1152	0.0471	0.0504
2	3	43.25	51.3	59.452	144.833	135.139	167.548	669.983	682.014	633.214	227.8	299.5	186.5	24.35	32.067	29.571	503	509.2	623.3		0.0504	0.0591	0.0691	0.1688	0.1556	0.1948	0.7808	0.7853	0.7361	0.2654	0.3448	0.2168	0.0284	0.0369	0.0344
2	3	53	79.2	56.111	165.429	188.917	200.667	637.786	555.917	577.611	146	69.5	90.4	24.286	49.325	26.05	647.2	845.5	757.6		0.0619	0.0961	0.0672	0.1932	0.2293	0.2405	0.7449	0.6746	0.6923	0.1705	0.0844	0.1084	0.0284	0.0599	0.0312
2	3	55.848	52	54.667	164.955	199.217	253.417	648.985	599.017	550.056	166.1	126.1	63.6	39.909	17.7	8.633	591.6	653.6	782.7		0.0642	0.0611	0.0637	0.1896	0.2343	0.2953	0.7461	0.7045	0.641	0.191	0.1484	0.0742	0.0459	0.0208	0.0101
2	3	67.813	64.1	86.556	174.333	202.833	193.056	566.583	566.417	572.25	140.5	110.5	58.4	9.813	12.48	18.133	718.8	755.2	800.2		0.0839	0.0769	0.1016	0.2156	0.2434	0.2266	0.7006	0.6797	0.6718	0.1737	0.1326	0.0686	0.0121	0.015	0.0213
2	3	22.208	33.8	37.861	166.625	154.472	183.444	550.042	539.667	540.25	273.1	282.7	266.4	11.938	19	15.367	493.8	550.2	572.4		0.0301	0.0464	0.0497	0.2255	0.2122	0.2409	0.7444	0.7414	0.7094	0.3696	0.3884	0.3498	0.0162	0.0261	0.0202
2	3	24.833	25.9	38.833	206.881	160.37	319.833	515.595	479.296	462.567	182.1	178.9	88.5	4.957	3.833	9.94	745.4	712.9	934.9		0.0332	0.0389	0.0473	0.2768	0.241	0.3895	0.6899	0.7201	0.5633	0.2437	0.2687	0.1077	0.0066	0.0058	0.0121
2	3	12.9	12.1	20.967	87.2	79.083	102.2	597.267	550	561.067	297.8	288.9	290.3	0	6.3	6.7	257.8	278.4	363.8		0.0185	0.0188	0.0306	0.125	0.1233	0.1494	0.8565	0.8578	0.82	0.427	0.4506	0.4243	0	0.0098	0.0098
2		2.738	7.9	25.367	180.881	188.214	184.367	610.167	469.929	555.7	232.1	164.5	175.1	0	1.75	8	479.9	547.2	559.7		0.0034	0.0119	0.0331	0.2279	0.2826	0.2409	0.7687	0.7055	0.726	0.2924	0.247	0.2288	0	0.0026	0.0105
2		3.967	10.9	8.333	138.5	139.133	178.083	614.483	613.967	551.75	242.3	235.5	131.4	0	2.06	0	274.1	346.2	402.6		0.0052	0.0143	0.0113	0.183	0.1821	0.2413	0.8118	0.8036	0.7475	0.3201	0.3082	0.178	0	0.0027	0
	två sista äldre än 80 år
